# Supplementary material for: Comparative Transcriptome Analysis of Isoetes Sinensis Under Terrestrial and Submerged Conditions
Source: Plant Mol Biol Report. 2015 Jun 27;34:136–45. doi: 10.1007/s11105-015-0906-6 (PMC4722078; doi:10.1007/s11105-015-0906-6)
Supplement: Supplementary file 8 — KEGG enrichment pathways of unigenes. (XLS 28 kb) [file 11105_2015_906_MOESM6_ESM.xls]

## Sheet: out
Table S4 KEGG enrichment pathways of unigenes.
Unigenes Pathway	Numbers
Biosynthesis of unsaturated fatty acids	34
Nucleotide excision repair	67
Linoleic acid metabolism	8
Inositol phosphate metabolism	60
Galactose metabolism	47
Flavonoid biosynthesis	17
Propanoate metabolism	21
Lysine biosynthesis	16
RNA polymerase	44
Peroxisome	81
Ether lipid metabolism	26
Ascorbate and aldarate metabolism	35
Amino sugar and nucleotide sugar metabolism	122
Photosynthesis	62
Glucosinolate biosynthesis	5
Riboflavin metabolism	5
Sulfur metabolism	39
Glycosaminoglycan degradation	7
Tryptophan metabolism	29
Nicotinate and nicotinamide metabolism	14
Biosynthesis of amino acids	245
Carbon fixation in photosynthetic organisms	69
Oxidative phosphorylation	152
Plant hormone signal transduction	255
Carotenoid biosynthesis	22
Pyrimidine metabolism	114
Glyoxylate and dicarboxylate metabolism	62
Glycosphingolipid biosynthesis - globo series	9
Steroid biosynthesis	32
Cyanoamino acid metabolism	50
Glycerolipid metabolism	51
Glycolysis / Gluconeogenesis	112
Regulation of autophagy	23
Selenocompound metabolism	18
beta-Alanine metabolism	27
Biotin metabolism	14
Limonene and pinene degradation	62
Purine metabolism	153
Diterpenoid biosynthesis	5
Photosynthesis - antenna proteins	22
Glycosphingolipid biosynthesis - ganglio series	5
alpha-Linolenic acid metabolism	28
Ubiquitin mediated proteolysis	148
Nitrogen metabolism	39
Basal transcription factors	51
Glycine, serine and threonine metabolism	60
Zeatin biosynthesis	18
Lysine degradation	24
Carbon metabolism	239
Spliceosome	190
Tropane, piperidine and pyridine alkaloid biosynthesis	21
Vancomycin resistance	1
Ubiquinone and other terpenoid-quinone biosynthesis	24
Arachidonic acid metabolism	11
Degradation of aromatic compounds	9
Glutathione metabolism	89
Protein export	50
Endocytosis	110
Plant-pathogen interaction	141
Fatty acid degradation	39
Taurine and hypotaurine metabolism	10
Fatty acid elongation	29
DNA replication	50
Butanoate metabolism	14
RNA transport	164
Other types of O-glycan biosynthesis	4
Cutin, suberine and wax biosynthesis	13
Homologous recombination	50
N-Glycan biosynthesis	44
Glycerophospholipid metabolism	81
Citrate cycle (TCA cycle	61
Brassinosteroid biosynthesis	1
Alanine, aspartate and glutamate metabolism	47
Sesquiterpenoid and triterpenoid biosynthesis	8
Phosphatidylinositol signaling system	65
Biosynthesis of secondary metabolites	913
Valine, leucine and isoleucine biosynthesis	23
Proteasome	56
Ribosome biogenesis in eukaryotes	91
Thiamine metabolism	11
Non-homologous end-joining	8
Vitamin B6 metabolism	9
Pantothenate and CoA biosynthesis	28
Metabolic pathways	1743
C5-Branched dibasic acid metabolism	10
Starch and sucrose metabolism	177
Isoquinoline alkaloid biosynthesis	6
Phenylpropanoid biosynthesis	140
ABC transporters	24
Caffeine metabolism	3
Lipoic acid metabolism	5
Fatty acid metabolism	72
Sphingolipid metabolism	26
Cysteine and methionine metabolism	91
Mismatch repair	39
mRNA surveillance pathway	113
Arginine and proline metabolism	69
Phenylalanine, tyrosine and tryptophan biosynthesis	50
2-Oxocarboxylic acid metabolism	62
Ribosome	341
Phagosome	86
Pentose and glucuronate interconversions	74
Sulfur relay system	14
Glycosylphosphatidylinositol(GPI-anchor biosynthesis	22
Histidine metabolism	17
RNA degradation	110
Circadian rhythm - plant	20
Base excision repair	39
Terpenoid backbone biosynthesis	55
Protein processing in endoplasmic reticulum	219
Other glycan degradation	18
Fatty acid biosynthesis	39
Phenylalanine metabolism	99
Aminoacyl-tRNA biosynthesis	57
Porphyrin and chlorophyll metabolism	43
Pyruvate metabolism	81
SNARE interactions in vesicular transport	45
Stilbenoid, diarylheptanoid and gingerol biosynthesis	64
One carbon pool by folate	20
Pentose phosphate pathway	54
Synthesis and degradation of ketone bodies	4
Fructose and mannose metabolism	52
Folate biosynthesis	21
Valine, leucine and isoleucine degradation	43
Flavone and flavonol biosynthesis	1
Tyrosine metabolism	21
