# Supplementary material for: Comparative Transcriptome Analysis of Isoetes Sinensis Under Terrestrial and Submerged Conditions
Source: Plant Mol Biol Report. 2015 Jun 27;34:136–45. doi: 10.1007/s11105-015-0906-6 (PMC4722078; doi:10.1007/s11105-015-0906-6)
Supplement: Supplementary file 9 — KEGG enrichment pathways of differentially expressed genes. (XLS 26 kb) [file 11105_2015_906_MOESM7_ESM.xls]

## Sheet: out
Table S5 KEGG enrichment pathways of differentially expressed genes.
DEGs Pathways	Numbers
Metabolic pathways	428
Biosynthesis of secondary metabolites	316
Phenylpropanoid biosynthesis	126
Ribosome	109
Plant-pathogen interaction	100
Starch and sucrose metabolism	97
Phenylalanine metabolism	91
Carbon metabolism	70
Glycolysis / Gluconeogenesis	59
Biosynthesis of amino acids	56
Glutathione metabolism	55
Plant hormone signal transduction	54
Amino sugar and nucleotide sugar metabolism	47
Oxidative phosphorylation	47
Phagosome	44
Carbon fixation in photosynthetic organisms	34
Protein processing in endoplasmic reticulum	32
Cyanoamino acid metabolism	30
Pyruvate metabolism	29
Pentose and glucuronate interconversions	27
Endocytosis	23
Purine metabolism	23
Fructose and mannose metabolism	23
Peroxisome	22
Glycerophospholipid metabolism	21
ABC transporters	21
Alanine, aspartate and glutamate metabolism	21
Galactose metabolism	20
Fatty acid metabolism	20
Glyoxylate and dicarboxylate metabolism	18
Fatty acid elongation	18
Phosphatidylinositol signaling system	18
Nitrogen metabolism	17
Fatty acid biosynthesis	16
Pentose phosphate pathway	15
Fatty acid degradation	14
Phenylalanine, tyrosine and tryptophan biosynthesis	12
Ether lipid metabolism	12
Glycine, serine and threonine metabolism	11
Steroid biosynthesis	11
Arginine and proline metabolism	11
Glycerolipid metabolism	10
RNA degradation	10
SNARE interactions in vesicular transport	9
Citrate cycle (TCA cycle	9
RNA transport	9
Zeatin biosynthesis	9
Ubiquinone and other terpenoid-quinone biosynthesis	9
Spliceosome	9
Arachidonic acid metabolism	8
Photosynthesis - antenna proteins	8
Pyrimidine metabolism	8
Flavonoid biosynthesis	7
Valine, leucine and isoleucine degradation	7
alpha-Linolenic acid metabolism	7
Cysteine and methionine metabolism	7
Base excision repair	6
Glycosphingolipid biosynthesis - globo series	6
Porphyrin and chlorophyll metabolism	6
Sesquiterpenoid and triterpenoid biosynthesis	6
Photosynthesis	6
Stilbenoid, diarylheptanoid and gingerol biosynthesis	6
Inositol phosphate metabolism	6
beta-Alanine metabolism	5
Butanoate metabolism	5
Taurine and hypotaurine metabolism	5
Biosynthesis of unsaturated fatty acids	4
Sphingolipid metabolism	3
2-Oxocarboxylic acid metabolism	3
Tryptophan metabolism	3
Other glycan degradation	3
Nicotinate and nicotinamide metabolism	3
Tyrosine metabolism	3
Protein export	3
Cutin, suberine and wax biosynthesis	3
Isoquinoline alkaloid biosynthesis	3
Biotin metabolism	3
Tropane, piperidine and pyridine alkaloid biosynthesis	3
Sulfur metabolism	2
Nucleotide excision repair	2
Mismatch repair	2
Circadian rhythm - plant	2
DNA replication	2
Ascorbate and aldarate metabolism	2
Terpenoid backbone biosynthesis	1
Lysine degradation	1
One carbon pool by folate	1
Histidine metabolism	1
Glycosaminoglycan degradation	1
Degradation of aromatic compounds	1
Carotenoid biosynthesis	1
Folate biosynthesis	1
Selenocompound metabolism	1
N-Glycan biosynthesis	1
Vitamin B6 metabolism	1
Propanoate metabolism	1
